# Supplementary material for: Hierarchical composition of reliable recombinase logic devices
Source: Nat Commun. 2019 Jan 28;10:456. doi: 10.1038/s41467-019-08391-y (PMC6349923; doi:10.1038/s41467-019-08391-y)
Supplement: Supplementary file 1 — Supplementary Data 1 [file 41467_2019_8391_MOESM1_ESM.xlsx]

## Sheet: Devices
		Experiment 1					Experiment 2
		Mean Fluorescence	SD Fluorescence	Fold change			Mean Fluorescence	SD Fluorescence	Fold change			Mean of fold change	SD on fold change
A.B.C	000	110.667	2.88675	0.86911		000	108	1	0.835052		000	0.852081	0.0240829		Gate fold change	Maximum leakage
	001	117.667	0.57735	0.924084		001	110.333	0.57735	0.853093		001	0.888588	0.0501982		86.0496	3.19067
	010	117	1	0.918848		010	111.333	0.57735	0.860825		010	0.889836	0.0410288
	011	150	0	1.17801		011	154	0	1.19072		011	1.18437	0.00898816
	100	114	1.73205	0.895288		100	111.333	1.52753	0.860825		100	0.878056	0.0243692
	101	303	7.54983	2.37958		101	259.333	20.306	2.00515		101	2.19237	0.26476
	110	423.667	45.0814	3.32723		110	395	103.32	3.05412		110	3.19067	0.193112
	111	38809	3217.89	304.783		111	31600	4778.07	244.33		111	274.556	42.7466
not(A).B.C	000	232.333	51.7	0.965374		000	227.667	13.3167	0.982734		000	0.974054	0.0122753		Fold change of the gate	Maximum background level
	001	1096	48.8667	4.55402		001	1285.33	87.7629	5.5482		001	5.05111	0.702995		42.4831	11.1698
	010	2637.67	48.1333	10.9598		010	2636.33	62.6924	11.3799		010	11.1698	0.297001
	011	113216	66.8	470.429		011	110883	8081.59	478.632		011	474.53	5.80039
	100	179	49.7333	0.743767		100	173.333	5.1316	0.748201		100	0.745984	0.0031354
	101	208	50	0.864266		101	204.667	2.3094	0.883453		101	0.87386	0.0135675
	110	182.333	49.7333	0.757618		110	182	11.5326	0.785612		110	0.771615	0.0197946
	111	238	50.8333	0.98892		111	215.333	26.5016	0.929496		111	0.959208	0.0420186
not(A).not(B).C	000	447	19.3132	3.51047		000	366	23.516	2.8299		000	3.17018	0.481239		Fold change of the gate	Maximum background level
	001	13730.3	1619.32	107.83		001	14190.7	1457.75	109.722		001	108.776	1.33771		34.3121	3.17018
	010	114.333	1.1547	0.897906		010	110	1	0.850515		010	0.874211	0.03351
	011	115	1.73205	0.903141		011	111.667	2.3094	0.863402		011	0.883272	0.0280999
	100	115	7.2111	0.903141		100	109.667	2.3094	0.847938		100	0.87554	0.0390346
	101	114	2	0.895288		101	111.333	3.05505	0.860825		101	0.878056	0.0243692
	110	115	2	0.903141		110	110.333	0.57735	0.853093		110	0.878117	0.0353897
	111	121.333	2.08167	0.95288		111	114.667	5.85947	0.886598		111	0.919739	0.0468682
not(A).not(B).not©	000	22160.7	713.561	174.037		000	20311.7	1215.31	157.049		000	165.543	12.0121		Fold change of the gate	Maximum background level
	001	149.333	4.16333	1.17277		001	136	7.54983	1.05155		001	1.11216	0.0857215		112.362	1.4733
	010	151.333	12.5033	1.18848		010	164.333	12.0968	1.27062		010	1.22955	0.0580795
	011	164.667	4.16333	1.29319		011	154.667	6.4291	1.19588		011	1.24454	0.0688138
	100	135.667	4.04145	1.06545		100	123.667	2.08167	0.956186		100	1.01082	0.0772581
	101	174.333	6.1101	1.36911		101	169	7.93725	1.3067		101	1.33791	0.0441298
	110	179.667	4.72582	1.41099		110	185	35.3412	1.43041		110	1.4207	0.0137303
	111	197	14.7986	1.54712		111	181	4.3589	1.39948		111	1.4733	0.104394
A.B.C.D	0000	110.667	1.52753	0.86911		0000	108.333	1.52753	0.837629		0000	0.853369	0.0222605		Fold change of the gate	Maximum background level
	0001	114.667	4.72582	0.900524		0001	109	1	0.842784		0001	0.871654	0.0408284		37.3712	4.80763
	0010	111.333	1.52753	0.874346		0010	106	2	0.819588		0010	0.846967	0.0387197
	0011	121	2	0.950262		0011	116.667	0.57735	0.902062		0011	0.926162	0.0340825
	0100	111	0	0.871728		0100	106	1	0.819588		0100	0.845658	0.0368686
	0101	113	0	0.887435		0101	106.333	2.08167	0.822165		0101	0.8548	0.0461526
	0110	113.333	2.08167	0.890052		0110	106	4.58258	0.819588		0110	0.85482	0.0498261
	0111	275.333	13.0512	2.1623		0111	295.667	25.1064	2.28608		0111	2.22419	0.0875248
	1000	109.333	2.08167	0.858639		1000	105.333	1.1547	0.814433		1000	0.836536	0.0312582
	1001	116.667	1.52753	0.91623		1001	114	2.64575	0.881443		1001	0.898837	0.0245982
	1010	113.333	2.51661	0.890052		1010	110.333	1.52753	0.853093		1010	0.871573	0.0261344
	1011	394.667	77.7967	3.09948		1011	331.667	53.2572	2.56443		1011	2.83195	0.378333
	1100	114.333	0.57735	0.897906		1100	112.333	5.1316	0.868557		1100	0.883231	0.0207529
	1101	694.333	75.5932	5.45288		1101	538.333	56.1278	4.16237		1101	4.80763	0.912527
	1110	430	59.2706	3.37696		1110	399.333	44.8144	3.08763		1110	3.2323	0.20459
	1111	27150.3	8615.41	213.223		1111	18897	329.237	146.111		1111	179.667	47.4551
not(A).B.C.D	0000	117	8.7178	0.918848		0000	108	5.19615	0.835052		0000	0.87695	0.0592532		Fold change of the gate	Maximum background level
	0001	117	1	0.918848		0001	113.667	3.21455	0.878866		0001	0.898857	0.0282717		55.0682	11.3289
	0010	115.667	1.52753	0.908377		0010	111	5.56776	0.858247		0010	0.883312	0.0354469
	0011	868.667	19.3993	6.82199		0011	759.333	95.296	5.87113		0011	6.34656	0.672356
	0100	130.333	5.50757	1.02356		0100	116.333	3.51188	0.899485		0100	0.961522	0.0877348
	0101	1362.67	318.88	10.7016		0101	1546.33	349.978	11.9562		0101	11.3289	0.887147
	0110	605.667	404.811	4.75654		0110	140	8.7178	1.08247		0110	2.91951	2.59796
	0111	88938.7	25297.6	698.471		0111	71036.3	17308.3	549.25		0111	623.861	105.515
	1000	111.333	2.3094	0.874346		1000	109.667	2.3094	0.847938		1000	0.861142	0.0186729
	1001	110.333	0.57735	0.866492		1001	106.333	2.51661	0.822165		1001	0.844329	0.0313441
	1010	113.667	3.21455	0.89267		1010	109.667	6.65833	0.847938		1010	0.870304	0.0316303
	1011	119	4	0.934555		1011	125	6.55744	0.966495		1011	0.950525	0.0225849
	1100	113.333	2.08167	0.890052		1100	108.667	0.57735	0.840206		1100	0.865129	0.0352466
	1101	113	1	0.887435		1101	120	7.93725	0.927835		1101	0.907635	0.0285675
	1110	119.667	4.6188	0.939791		1110	112	2.64575	0.865979		1110	0.902885	0.0521924
	1111	144.333	3.05505	1.13351		1111	130	6	1.00515		1111	1.06933	0.0907594
not(A).not(B).C.D	0000	99.4	2.46374	0.906383		0000	105	2.64575	0.918367		0000	0.912375	0.00847423		Fold change of the gate	Maximum background level
	0001	232.333	50.3024	2.11854		0001	192	3.60555	1.6793		0001	1.89892	0.31059		36.2376	1.89892
	0010	209.333	7.63763	1.90881		0010	174.667	14.6401	1.5277		0010	1.71826	0.269491
	0011	8782.67	483.498	80.0851		0011	6578.67	3976.65	57.5394		0011	68.8122	15.9423
	0100	86.0667	1.78979	0.784802		0100	90.0333	1.10151	0.787464		0100	0.786133	0.0018817
	0101	83.4	0.519615	0.760486		0101	85.7667	2.3094	0.750146		0101	0.755316	0.00731187
	0110	87.1	1.74047e-14	0.794225		0110	87.0333	1.90088	0.761224		0110	0.777725	0.0233348
	0111	103.333	2.51661	0.942249		0111	112.333	2.08167	0.982507		0111	0.962378	0.0284667
	1000	83.3333	2.17792	0.759878		1000	82.3	1.57162	0.719825		1000	0.739852	0.028322
	1001	86.0667	1.00167	0.784802		1001	84.6667	1.1547	0.740525		1001	0.762664	0.031309
	1010	88.3	0.519615	0.805167		1010	84.7333	0.635085	0.741108		1010	0.773138	0.0452968
	1011	89.4	1.21244	0.815198		1011	82.6667	2.17792	0.723032		1011	0.769115	0.0651708
	1100	87.7	0.519615	0.799696		1100	85.1	0	0.744315		1100	0.772005	0.0391604
	1101	86.3667	1.48436	0.787538		1101	82	1.1	0.717201		1101	0.75237	0.0497356
	1110	88.6	0.519615	0.807903		1110	85.7	1.57162	0.749563		1110	0.778733	0.0412526
	1111	108.667	0.57735	0.990881		1111	110.667	0.57735	0.96793		1111	0.979406	0.0162291
not(A).not(B).not(C).D	0000	145.667	9.50438	1.14398		0000	152.333	6.65833	1.17784		0000	1.16091	0.0239398		Fold change of the gate	Maximum background level
	0001	8381.33	1816.97	65.822		0001	9593	808.901	74.1727		0001	69.9973	5.90483		60.2954	1.16091
	0010	109.333	2.51661	0.858639		0010	109.333	1.52753	0.845361		0010	0.852	0.00938891
	0011	119.333	2.3094	0.937173		0011	114.667	2.08167	0.886598		0011	0.911885	0.0357618
	0100	110.667	0.57735	0.86911		0100	108.667	1.52753	0.840206		0100	0.854658	0.020438
	0101	116	4	0.910995		0101	113.333	1.52753	0.876289		0101	0.893642	0.0245409
	0110	112.667	1.1547	0.884817		0110	111	1.73205	0.858247		0110	0.871532	0.0187874
	0111	120.667	0.57735	0.947644		0111	119.667	2.08167	0.925258		0111	0.936451	0.0158295
	1000	111.667	2.51661	0.876963		1000	106	3	0.819588		1000	0.848275	0.0405708
	1001	136.667	36.6924	1.0733		1001	115.667	1.1547	0.89433		1001	0.983814	0.12655
	1010	110.667	0.57735	0.86911		1010	113	1	0.873711		1010	0.871411	0.00325368
	1011	121	3	0.950262		1011	126	2	0.974227		1011	0.962244	0.0169458
	1100	112.333	1.52753	0.882199		1100	112	0	0.865979		1100	0.874089	0.011469
	1101	119	1.73205	0.934555		1101	122.667	0.57735	0.948454		1101	0.941504	0.00982782
	1110	112.667	0.57735	0.884817		1110	111.667	1.1547	0.863402		1110	0.874109	0.0151425
	1111	127.333	5.03322	1		1111	121.333	1.52753	0.938144		1111	0.969072	0.0437386
not(A).not(B).not(C).not(D)	0000	19351.3	426.565	151.974		0000	20729.7	1739.98	160.281		0000	156.127	5.87401		Fold change of the gate	Maximum background level
	0001	124.667	3.05505	0.979058		0001	125.667	1.52753	0.971649		0001	0.975354	0.00523832		34.4275	4.53496
	0010	396	32.5115	3.10995		0010	347.667	21.7332	2.68814		0010	2.89905	0.29826
	0011	123.333	1.1547	0.968586		0011	119.667	1.52753	0.925258		0011	0.946922	0.030638
	0100	195.667	4.04145	1.53665		0100	220.667	3.21455	1.70619		0100	1.62142	0.11988
	0101	132	6.55744	1.03665		0101	124	3.60555	0.958763		0101	0.997706	0.055074
	0110	440.333	43.0039	3.45812		0110	504.333	48.8808	3.89948		0110	3.6788	0.312095
	0111	127	3.4641	0.997382		0111	115.333	2.08167	0.891753		0111	0.944567	0.0746914
	1000	113	2.64575	0.887435		1000	108.667	4.93288	0.840206		1000	0.86382	0.0333955
	1001	126.333	3.05505	0.992147		1001	315	316.109	2.43557		1001	1.71386	1.02065
	1010	466.667	25.1462	3.66492		1010	482.333	20.1329	3.72938		1010	3.69715	0.0455801
	1011	134	3.4641	1.05236		1011	133	4.3589	1.02835		1011	1.04035	0.0169745
	1100	324	63	2.5445		1100	352.667	24.9867	2.7268		1100	2.63565	0.128907
	1101	148.667	3.21455	1.16754		1101	149	8.18535	1.15206		1101	1.1598	0.0109442
	1110	512	34.0735	4.02094		1110	653	40.6325	5.04897		1110	4.53496	0.726925
	1111	143.667	11.1505	1.12827		1111	139.667	2.88675	1.0799		1111	1.10408	0.0342065
A.B	00	111.333	2.51661	0.874346		00	127	10.4403	0.981959		00	0.928152	0.076094		Fold change of the gate	Maximum background level
	01	256.333	8.96289	2.01309		01	238.333	17.0392	1.84278		01	1.92794	0.120424		57.5549	1.92794
	10	201	12.1655	1.57853		10	174.333	10.0664	1.34794		10	1.46324	0.163056
	11	12788.3	3349.13	100.432		11	15713	3721.7	121.492		11	110.962	14.8919
not(A).B	00	326	181.353	2.56021		00	126	7	0.974227		00	1.76722	1.12146		Fold change of the gate	Maximum background level
	01	84442.7	23939.2	663.162		01	51440.7	32259.4	397.737		01	530.45	187.684		300.161	1.76722
	10	119	4.58258	0.934555		10	112.333	3.51188	0.868557		10	0.901556	0.0466678
	11	122	3.4641	0.958115		11	121.333	3.21455	0.938144		11	0.94813	0.0141215
not(A).not(B)	00	22400.3	1203.64	175.919		00	20145.3	4	155.763		00	165.841	14.2524		Fold change of the gate	Maximum background level
	01	118	1	0.926702		01	112	3	0.865979		01	0.89634	0.0429371		168.698	1
	10	112	4.3589	0.879581		10	109	1.73205	0.842784		10	0.861182	0.0260199
	11	124.333	6.4291	0.97644		11	128	2.64575	0.989691		11	0.983065	0.00936982
Controls	NC	127.333	4.6188	1		NC	129.333	6.1101	1		NC	1	0
	PC	30520	0	239.686		PC	46751	0	361.477		PC	300.581	86.1192
Controls for gate not(A).not(B).C.D	NC	109.667	1.52753	1		NC	114.333	4.6188	1		NC	1	0
	PC	70824	1777.29	645.812		PC	75805	4894.59	663.017		PC	654.415	12.1664
Controls for gate not(A).B.C	NC	240.667	50.9	1		NC	231.667	1.52753	1		NC	1	0
	PC	158103	43.9	656.938		PC	151533	19859	654.101		PC	655.519	2.00603
not(A).B.C P6	000	191	4.3589	0.793629		000	185.667	3.78594	0.801439		000	0.797534	0.00552253		Fold change of the gate	Maximum background level
	001	352.667	23.0723	1.46537		001	327.333	26.5016	1.41295		001	1.43916	0.0370696		14.8216	3.16649
	010	745	11.3578	3.09557		010	750	16.0935	3.23741		010	3.16649	0.100298
	011	11517.3	302.295	47.856		011	10658.7	439.675	46.0086		011	46.9323	1.30625
	100	168.667	4.04145	0.700831		100	171.333	3.21455	0.739568		100	0.7202	0.0273914
	101	211.667	6.4291	0.879501		101	199.333	1.52753	0.860432		101	0.869967	0.0134843
	110	179.667	7.50555	0.746537		110	176.667	8.62168	0.76259		110	0.754564	0.0113509
	111	233.333	2.3094	0.969529		111	224	2.64575	0.966906		111	0.968218	0.00185447
not(A).B.C.D P6	0000	172.333	50	0.740688		0000	196.667	47.6333	0.774278		0000	0.757483	0.0237521		Fold change of the gate	Maximum background level
	0001	156.333	50.3667	0.67192		0001	201	47.0667	0.791339		0001	0.731629	0.0844419		28.0438	1.88091
	0010	175.667	50.6667	0.755014		0010	198.667	48.3667	0.782152		0010	0.768583	0.0191894
	0011	174.667	49.5667	0.750716		0011	192.667	47.6	0.75853		0011	0.754623	0.00552523
	0100	168	50.4	0.722063		0100	208.333	47	0.82021		0100	0.771137	0.0694004
	0101	169.333	49.8667	0.727794		0101	185.333	48.7667	0.729659		0101	0.728726	0.00131882
	0110	255.5	59.8667	1.09814		0110	340	54.4333	1.33858		0110	1.21836	0.17002
	0111	178.667	49.4667	0.767908		0111	198.333	48.0333	0.78084		0111	0.774374	0.00914401
	1000	182.667	51.1667	0.7851		1000	183.333	49.7333	0.721785		1000	0.753443	0.0447708
	1001	165.667	50.3667	0.712034		1001	173.333	50.2	0.682415		1001	0.697225	0.0209443
	1010	485.333	78.4333	2.08596		1010	425.667	71.5	1.67585		1010	1.88091	0.289989
	1011	407.667	60.5333	1.75215		1011	373	57.5333	1.4685		1011	1.61033	0.200567
	1100	178.333	50.1667	0.766476		1100	189	49.7	0.744094		1100	0.755285	0.0158259
	1101	201	52.5333	0.863897		1101	221	49.8333	0.870079		1101	0.866988	0.00437126
	1110	13762.7	55.9667	59.1519		1110	11771.3	53.9	46.3438		1110	52.7478	9.05665
	1111	210.667	55.5333	0.905444		1111	222.333	51.7667	0.875328		1111	0.890386	0.0212953
Control not(A).B.C.D P6	NC	232.667	52.7333	1		NC	254	50.1667	1
	PC	204480	47.4	878.854		PC	185992	56.2	732.252

## Sheet: Element
ELEMENTS
		Experiment 1					Experiment 2					Experiment 3
		Mean Fluorescence	SD Fluorescence	Fold change			Mean Fluorescence	SD Fluorescence	Fold change			Mean Fluorescence	SD Fluorescence	Fold change			Mean of fold change	SD on fold change
NOT Int5	P_BF_PF	60737.3	7161.9	475.749		P_BF_PF	63055.3	7662.85	488.801		P_BF_PF	80307	3534.41	550.048		P_BF_PF	504.866	39.6691
	P_BR_PR	78461.7	4516.61	614.582		P_BR_PR	90214.3	10225.9	699.336		P_BR_PR					P_BR_PR	656.959	59.9299
	P_PF_BF	43337	3398.24	339.454		P_PF_BF	38122.3	6609.6	295.522		P_PF_BF	57365	3940.66	392.911		P_PF_BF	342.629	48.7721
	P_PR_BR	41320.7	3908.9	323.661		P_PR_BR	46844.3	5898.32	363.134		P_PR_BR	52860.7	2910.82	362.059		P_PR_BR	349.618	22.4863
ID Int5	T_BF_PF	9207	453.678	72.1175		T_BF_PF	9123.33	434.627	70.7235		T_BF_PF	11273.3	1150.45	77.2146		T_BF_PF	73.3519	3.41707
	T_BR_PR	449.667	42.7239	3.52219		T_BR_PR	398.667	30.4357	3.09044		T_BR_PR	593.667	28.8848	4.06621		T_BR_PR	3.55961	0.488961
	T_PF_BF	151	5.2915	1.18277		T_PF_BF	134.667	14.1892	1.04393		T_PF_BF	180.667	3.21455	1.23744		T_PF_BF	1.15471	0.0997615
	T_PR_BR	12801.3	1999.05	100.272		T_PR_BR	7064.33	6049.95	54.7623		T_PR_BR	14554	1061.89	99.6849		T_PR_BR	84.9062	26.1071
NOT Int7	P_BF_PF	75655	3592.77	592.598		P_BF_PF	76287.7	6441.65	591.377		P_BF_PF	95922.3	1355.73	657.002		P_BF_PF	613.659	37.5412
	P_BR_PR	52535	1934.06	411.501		P_BR_PR	52374.3	5815.72	406.003		P_BR_PR	66107	1151.5	452.788		P_BR_PR	423.431	25.5723
	P_PF_BF	60752.3	5268.78	475.867		P_PF_BF	72569.7	12795.8	562.556		P_PF_BF	81770	14020.5	560.068		P_PF_BF	532.83	49.3475
	P_PR_BR	62989.3	5608.14	493.389		P_PR_BR	68223.3	10776.4	528.863		P_PR_BR	65539.3	14217.1	448.9		P_PR_BR	490.384	40.0664
ID Int7	T_BF_PF					T_BF_PF	914	97.9643	7.08527		T_BF_PF	1382.67	218.177	9.47032		T_BF_PF	8.2778	1.68648
	T_BR_PR					T_BR_PR	352.667	22.942	2.73385		T_BR_PR	451.333	17.9536	3.09132		T_BR_PR	2.91259	0.252772
	T_PF_BF	341.667	25.5408	2.67624		T_PF_BF	354.667	83.3926	2.74935		T_PF_BF	369.667	22.053	2.53196		T_PF_BF	2.65252	0.11062
	T_PR_BR	132.667	17.0392	1.03916		T_PR_BR	176	97.0412	1.36434		T_PR_BR	154	1.73205	1.05479		T_PR_BR	1.15277	0.183395
NOT Bxb1	P_BF_PF	23693.3	2550.42	185.587		P_BF_PF	17666.7	638.5	136.951		P_BF_PF	22453.7	1259.62	153.792		P_BF_PF	158.777	24.6985
	P_BR_PR	51923.3	10281	406.71		P_BR_PR	49030.7	1308.71	380.083		P_BR_PR	49099.3	1904.44	336.297		P_BR_PR	374.363	35.5534
	P_PF_BF	17084	2301.67	133.817		P_PF_BF	16106	2417.13	124.853		P_PF_BF	23520.7	419.731	161.1		P_PF_BF	139.923	18.8796
	P_PR_BR	77318.3	4408.82	605.627		P_PR_BR	66969.3	7267.78	519.142		P_PR_BR	81541.3	1420.68	558.502		P_PR_BR	561.09	43.3003
ID Bxb1	T_BF_PF	661.667	38.7599	5.18277		T_BF_PF	602	37.027	4.66667		T_BF_PF	840	33.8083	5.75342		T_BF_PF	5.20095	0.543607
	T_BR_PR	365.333	43.3628	2.86162		T_BR_PR	314	62.0242	2.43411		T_BR_PR	436.667	4.72582	2.99087		T_BR_PR	2.7622	0.291391
	T_PF_BF	3986.67	221.055	31.2272		T_PF_BF	3770.67	343.595	29.23		T_PF_BF	5474.67	619.243	37.4977		T_PF_BF	32.6516	4.31401
	T_PR_BR	306	35.5106	2.39687		T_PR_BR	246.333	21.1266	1.90956		T_PR_BR	376.333	14.2945	2.57763		T_PR_BR	2.29468	0.345555
NOT Tp901	P_BF_PF	29164.7	5196.18	228.444		P_BF_PF	24432	2818.53	189.395		P_BF_PF	32514	605.175	222.699		P_BF_PF	213.513	21.0828
	P_BR_PR	31089.7	3760.69	243.522		P_BR_PR	29548.7	1957.92	229.059		P_BR_PR	38246.3	2239.97	261.961		P_BR_PR	244.848	16.4909
	P_PF_BF	25883	2120.81	202.739		P_PF_BF	23505.3	3285.22	182.212		P_PF_BF	35507.7	875.267	243.203		P_PF_BF	209.385	31.034
	P_PR_BR	35855	4038.92	280.849		P_PR_BR	32323.3	3132.57	250.568		P_PR_BR					P_PR_BR	265.709	21.4113
ID Tp901	T_BF_PF	14295.3	1377.16	111.974		T_BF_PF	11607.3	215.129	89.9793		T_BF_PF	13304	1119.58	91.1233		T_BF_PF	97.6922	12.3816
	T_BR_PR	32367	550.349	253.527		T_BR_PR	27232	3079.41	211.101		T_BR_PR	38177.3	2685.17	261.489		T_BR_PR	242.039	27.0873
	T_PF_BF	12200	1474.54	95.5614		T_PF_BF	10314.3	375.347	79.9561		T_PF_BF	13268.3	2028.35	90.879		T_PF_BF	88.7988	8.00791
	T_PR_BR	13933	1128.34	109.136		T_PR_BR	12623	496.952	97.8527		T_PR_BR	17966.7	604.071	123.059		T_PR_BR	110.016	12.6264
	NC	127.667	5.7735	1		NC	129	10.8167	1		NC	146	4.3589	1		NC	1	0
	PC-L3	81897	6697.57	641.491		PC-L3	91773.7	14583.2	711.424		PC-L3	87358.3	2080.22	598.345		PC-L3	650.42	57.0658
Promoter - integrase site
		Experiment 1					Experiment 2					Experiment 3
		Mean Fluorescence	SD Fluorescence	Fold change			Mean Fluorescence	SD Fluorescence	Fold change			Mean Fluorescence	SD Fluorescence	Fold change			Mean of fold change	SD on fold change
Bxb1	P_BLF	28634.7	1162.58	224.292		P_BLF	20236	1585.79	158.507		P_BLF	25380	1848.17	164.095		P_BLF	182.298	36.4755
	P_BLR	73347	1953.27	574.52		P_BLR	70634.3	5446.73	553.272		P_BLR	62036.7	3175.26	401.099		P_BLR	509.63	94.5891
	P_BRF	33798.7	1322.43	264.742		P_BRF	28765	1210.64	225.313		P_BRF	32924.7	2095.28	212.875		P_BRF	234.31	27.0784
	P_BRR	129426	5785.35	1013.78		P_BRR	104230	11736.7	816.426		P_BRR	112117	7484.5	724.892		P_BRR	851.699	147.638
Tp901	P_TLF	72521	8690.88	568.05		P_TLF	78318.3	5228.27	613.46		P_TLF	77283.7	10498.7	499.679		P_TLF	560.396	57.2751
	P_TLR	117108	17381.5	917.295		P_TLR	111885	4656.46	876.384		P_TLR	104601	10317.5	676.297		P_TLR	823.325	128.963
	P_TRF	38439	1560.61	301.089		P_TRF	35928.3	1650.55	281.423		P_TRF	40619	8918.77	262.623		P_TRF	281.712	19.2346
	P_TRR	61660.7	2190.32	482.982		P_TRR	52470	3522.06	410.992		P_TRR	53309	6605.72	344.67		P_TRR	412.881	69.1751
Int7	P_7LF	161933	4378.19	1268.4		P_7LF	148665	13271.6	1164.48		P_7LF	130703	21599.8	845.062		P_7LF	1092.65	220.621
	P_7LR	100127	15981.5	784.287		P_7LR	105575	10818.5	826.958		P_7LR	97737	7394.92	631.92		P_7LR	747.722	102.532
	P_7RF	99948	14429.9	782.883		P_7RF	98910	8672.07	774.752		P_7RF	91891.3	13877.4	594.125		P_7RF	717.253	106.71
	P_7RR	47281	13980.6	370.347		P_7RR	41248		323.091		P_7RR	46928.7	8973	303.418		P_7RR	332.286	34.3988
Int5	P_5LF	130091	2778.79	1018.99		P_5LF	119658	1420.9	937.269		P_5LF	120997	12063.7	782.306		P_5LF	912.854	120.215
	P_5LR					P_5LR	118351	7816.79	927.029		P_5LR	109206	6384.12	706.073		P_5LR	816.551	156.239
	P_5RF	53895.7	792.288	422.159		P_5RF	45313.3	8812.13	354.935		P_5RF	49540	8530.07	320.302		P_5RF	365.799	51.7905
	P_5RR					P_5RR	26644	1208.12	208.7		P_5RR	31594.3	1514.88	204.274		P_5RR	206.487	3.12968
	NC	127.667	5.85947	1		NC	127.667	5.85947	1		NC	154.667	26.1863	1		NC	1	0
	PC	94745	1869.46	742.128		PC	94745	1869.46	742.128		PC	105776	9148.28	683.897		PC	722.717	33.6199
integrase site
		Experiment 1					Experiment 2					Experiment 3
		Mean Fluorescence	SD Fluorescence	Fold change			Mean Fluorescence	SD Fluorescence	Fold change			Mean Fluorescence	SD Fluorescence	Fold change			Mean of fold change	SD on fold change
Bxb1	BLF	221.333	29.2973	1.73368		BLF	207.333	3.05505	1.62402		BLF	204.333	46.0145	1.32112		BLF	1.55961	0.21369
	BLR	123.667	2.08167	0.968668		BLR	120	5	0.939948		BLR	125	3.60555	0.80819		BLR	0.905602	0.085575
	BRF	140.667	8.02081	1.10183		BRF	139	5.56776	1.08877		BRF	155.667	17.2434	1.00647		BRF	1.06569	0.0517025
	BRR	142.667	19.6299	1.11749		BRR	133.667	14.5717	1.047		BRR	126.333	11.5902	0.81681		BRR	0.993767	0.15725
Tp901	TLF	876	83.3727	6.86162		TLF	675.667	22.1886	5.29243		TLF	896	47.8435	5.7931		TLF	5.98238	0.801536
	TLR	1038.33	70.6069	8.13316		TLR	819.667	94.6485	6.42037		TLR	954	24.6374	6.1681		TLR	6.90721	1.06917
	TRF	108	4.3589	0.845953		TRF	108.667	7.76745	0.851175		TRF	110.333	4.93288	0.713362		TRF	0.803497	0.0781025
	TRR	127	3	0.994778		TRR	122.333	7.02377	0.958225		TRR	120	4.58258	0.775862		TRR	0.909622	0.117272
Int7	7LF	135	14.1774	1.05744		7LF	131.333	3.05505	1.02872		7LF	132.333	3.51188	0.855603		7LF	0.980588	0.109189
	7LR	273.667	10.2144	2.1436		7LR	261.333	15.5027	2.047		7LR	308.667	29.6873	1.99569		7LR	2.0621	0.0751039
	7RF	410	7.2111	3.21149		7RF	381.667	21.7792	2.98956		7RF	432.333	73.0502	2.79526		7RF	2.99877	0.208268
	7RR	125.667	9.81495	0.984334		7RR	116.667	15.9478	0.913838		7RR	113.667	8.5049	0.734914		7RR	0.877695	0.128578
Int5	5LF	141	30.8058	1.10444		5LF	128	11.3578	1.00261		5LF	127	29.4618	0.821121		5LF	0.976057	0.143513
	5LR	118.333	4.6188	0.926893		5LR	114	6.08276	0.89295		5LR	116.667	2.88675	0.75431		5LR	0.858051	0.0914311
	5RF	112	1	0.877285		5RF	112.333	3.78594	0.879896		5RF	108.333	2.88675	0.700431		5RF	0.819204	0.102868
	5RR	118.333	2.51661	0.926893		5RR	117	4.3589	0.916449		5RR	115.333	8.02081	0.74569		5RR	0.863011	0.101737
	NC	127.667	5.85947	1		NC	127.667	5.85947	1		NC	154.667	26.1863	1		NC	1	0
	PC	94745	1869.46	742.128		PC	94745	1869.46	742.128		PC	105776	9148.28	683.897		PC	722.717	33.6199

## Sheet: Multicell prototyping
		Experiment 1					Experiment 2
		Mean Fluorescence	SD Fluorescence	Fold change			Mean Fluorescence	SD Fluorescence	Fold change			Mean of fold change	SD on fold change
Consensus	000	102131	2447.38	9.5654		000	97560.9	8085.68	6.94885	0.96549		8.25713	1.85018
	001	10424.6	858.587	0.97635		001	11818	136.303	0.841743	0.0568999		0.909047	0.0951813
	010	11194.3	263.501	1.04845		010	10889	2229.84	0.77558	0.202305		0.912013	0.192945
	011	11832.2	258.993	1.10819		011	12315	713.403	0.877144	0.099989		0.992667	0.163374
	100	10383.1	600.027	0.972463		100	8732.9	4137.74	0.622008	0.329586		0.797236	0.247809
	101	10799.2	379.221	1.01144		101	11771.2	516.04	0.838413	0.0837602		0.924925	0.122347
	110	11587.4	240.958	1.08526		110	11736.6	1641.44	0.835946	0.16378		0.960603	0.176291
	111	56966.5	3311.51	5.3354		111	62777.7	6457.59	4.47139	0.710631		4.9034	0.610949
35-36-38	0000	47346.6	13253	4.43442		0000	66033.1	2424.52	4.70326	0.436373		4.56884	0.1901
	0001	69238.4	4691.34	6.48477		0001	74150.8	5155.49	5.28145	0.663304		5.88311	0.850874
	0010	11862.5	236.685	1.11103		0010	12398.7	316.959	0.883108	0.0720863		0.997067	0.161163
	0011	13409	497.398	1.25586		0011	12893.7	979.959	0.918361	0.121285		1.08711	0.238651
	0100	10588.9	461.938	0.991746		0100	10682.3	2572.66	0.760855	0.225897		0.876301	0.163264
	0101	10997.9	799.647	1.03005		0101	11900.1	112.901	0.847593	0.055561		0.938822	0.129017
	0110	9505.63	165.09	0.890284		0110	12580.4	501.543	0.896049	0.085959		0.893166	0.00407618
	0111	51419.2	4188.91	4.81585		0111	62254.8	7475.34	4.43415	0.781034		4.625	0.269903
	1000	18103.2	499.74	1.69552		1000	19915.1	6841.14	1.41847	0.566791		1.55699	0.195907
	1001	15934.8	196.95	1.49243		1001	15343.8	546.461	1.09287	0.100193		1.29265	0.28253
	1010	100898	7727.69	9.44994		1010	91534.2	7927.71	6.5196	0.930173		7.98477	2.07207
	1011	87727.1	2530.59	8.2164		1011	85293.5	1400.03	6.0751	0.440313		7.14575	1.51413
	1100	10210.9	666.361	0.956342		1100	12196.5	908.233	0.868708	0.113393		0.912525	0.061967
	1101	10722.1	222.682	1.00422		1101	11767.1	439.487	0.838124	0.0782914		0.921172	0.117448
	1110	10115.1	780.179	0.947369		1110	12621.2	146.875	0.898956	0.0608605		0.923162	0.0342327
	1111	41816	2030.07	3.91643		1111	40138.1	6499.28	2.85887	0.623196		3.38765	0.747805
35-36P6-38	0000	55580.3	2836.54	5.20558		0000	68408.2	3118.06	4.87243	0.495254		5.039	0.235572
	0001	61201.6	2436.87	5.73206		0001	72324.5	3540.29	5.15137	0.540967		5.44171	0.410609
	0010	12754.8	53.0095	1.1946		0010	12390	804.668	0.882485	0.106789		1.03854	0.220697
	0011	12667.9	358.096	1.18646		0011	13123.1	972.872	0.934704	0.121697		1.06058	0.178018
	0100	12545.5	572	1.175		0100	13315.9	710.971	0.948433	0.103813		1.06171	0.160204
	0101	12181.2	535.823	1.14087		0101	13190.5	493.265	0.939501	0.0878055		1.04019	0.142391
	0110	12522.4	835.583	1.17283		0110	13416	300.35	0.955563	0.0749654		1.06419	0.153628
	0111	43011.8	2989.4	4.02843		0111	40236.7	7153.3	2.86589	0.670174		3.44716	0.822036
	1000	11829.5	833.684	1.10793		1000	13820.8	452.156	0.984396	0.0873945		1.04616	0.0873524
	1001	13741	451.152	1.28697		1001	13790.2	397.693	0.98222	0.0833933		1.13459	0.215488
	1010	28201.8	11631.2	2.64134		1010	41847.6	5788.64	2.98063	0.579406		2.81098	0.239909
	1011	38457.3	2944.52	3.60185		1011	36835.9	4515.45	2.62367	0.46871		3.11276	0.691682
	1100	10905.6	1105.7	1.0214		1100	12606.4	231.512	0.8979	0.0668296		0.95965	0.087327
	1101	11256.2	121.727	1.05424		1101	12668.8	351.981	0.902347	0.0756595		0.978291	0.107401
	1110	12226.9	679.42	1.14515		1110	13982.4	1844.39	0.995905	0.187203		1.07053	0.105532
	1111	40853.7	916.587	3.8263		1111	43987.9	14431.9	3.13307	1.20358		3.47968	0.490186
	NC	10677.1	2377.2			NC	14039.9	787.132
	PC	629731	251258			PC	711897	7183.54
